# Supplementary material for: Psychosocial and cognitive predictors of academic achievement among higher education students in Southern Ethiopia
Source: PLoS One. 2025 Nov 6;20(11):e0335968. doi: 10.1371/journal.pone.0335968 (PMC12591494; doi:10.1371/journal.pone.0335968)
Supplement: S1 Data — (XLSX) [file pone.0335968.s001.xlsx]

## Sheet: Sheet2
sex	GPA	taskorinted coping	emotion orinted	avoidance coping	acadamic self perception	social media score	ADHD total	ADHDinattentive	ADHD hyperactive	fatstest	slowest	average	deviation	%correct	combined	visual correction ratio	visual response time
Male	3.4	25	35	24	28	15	21	13	8	418	1689	641	288	100	641	0.51	985.6
Female	3	22	33	24	25	15	27	13	14	228	3971	637	786	100	637.15	0.39	1126.29
Female	2.69	23	33	23	32	13	36	16	20	347	3632	629.9	697.9	100	629.7	0.33	1218.91
Female	3.3	23	36	22	23	17	28	15	13	425	3452	824.15	651	100	824.15	0.25	1423.56
Female	3.3	22	30	22	25	6	21	12	9	463	1805	787.5	328.33	100	787	0.31	1471.79
Male	2.89	14	28	13	23	10	24	8	16	484	2395	707.48	392.09	100	707.48	0.23	1460.6
Male	3.22	21	33	20	24	9	26	12	14	463	1805	787.5	328.33	100	787	0.31	1471.79
Female	3.48	17	30	26	22	18	27	14	13	426	2201	643.33	368.46	100	643.33	0.36	942.07
Female	3.6	22	33	28	22	23	22	12	10	349	1246	524.9	190.41	100	524	0.8	745.17
Male	3.21	19	40	19	25	10	33	16	17	407	3251	659.76	585.47	100	659.76	0.27	1469.73
Male	3.32	20	34	22	27	21	32	16	16	368	6705	942.38	1304.35	100	942.38	0.34	1314.94
Male	3.5	22	35	25	27	17	26	13	13	368	1328	491.48	200.3	100	491.48	0.43	724.23
Male	3.97	28	38	24	27	17	63	29	34	322	595	422	78.63	100	422.2	0.66	754
Male	3	18	30	19	19	23	36	15	21	613	2302	943.52	364.91	100	943.52	0.5	1207.53
Male	3.5	25	41	27	28	12	31	21	10	557	1887	998.25	76.58	100	998.25	0.47	1176.44
Male	3.7	23	32	25	27	13	28	17	11	373	793	528	97.27	100	528	0.48	1129.35
Male	3.2	15	36	22	24	11	28	14	14	468	4536	1036.92	1020.81	100	1036.92	0.33	1364.39
Female	3.1	18	39	20	23	18	30	16	14	434	2332	707.64	439.81	100	702.64	0.13	1545.1
Female	3.64	26	32	27	25	16	15	7	8	457	1863	617.95	285.95	100	617.95	0.31	989.03
Female	3.4	15	33	25	27	13	11	7	4	464	819	575	88.97	100	507.05	0.34	1281.6
Male	3.77	25	35	22	24	11	20	9	11	500	4060	1322.4	885.41	100	1322.4	0.52	937.83
Male	3.6	25	35	21	26	19	38	18	20	451	1058	611.48	131.93	100	611.48	0.4	1138.9
Male	3.32	23	36	25	27	15	35	18	17	343	985	472.41	144.56	100	472.41	0.14	1161.86
Male	3.7	25	35	23	19	16	32	17	15	339	1505	531.71	225.76	100	531.71	0.45	1078.59
Male	3.2	22	35	20	16	27	33	16	17	372	526	436.52	43.95	98	445.43	0.87	750.16
Female	3.31	19	38	28	21	15	33	19	14	374	1322	580.62	202.36	100	580.62	0.52	908.55
Male	3.7	21	29	23	21	17	38	29	9	377	804	446.67	91.25	100	446.67	0.63	1082.43
Male	3.4	25	41	24	24	21	39	20	19	327	1503	515.81	231.23	98	526.34	0.23	955.9
Male	3.74	29	38	26	22	12	48	19	29	487	2035	688.19	313.86	100	688.19	0.53	1074.9
Male	3.6	22	34	21	23	14	36	19	17	368	640	487.38	71.92	100	487.38	0.52	931.48
Male	3.4	25	35	24	28	15	21	13	8	418	1689	641	288	100	641	0.51	985.6
Female	3	22	33	24	25	15	27	13	14	228	3971	637	786	100	637.15	0.39	1126.29
Female	2.69	23	33	23	32	13	36	16	20	347	3632	629.9	697.9	100	629.7	0.33	1218.91
Female	3.3	23	36	22	23	17	28	15	13	425	3452	824.15	651	100	824.15	0.25	1423.56
Female	3.3	22	30	22	25	6	21	12	9	463	1805	787.5	328.33	100	787	0.31	1471.79
Male	2.89	14	28	13	23	10	24	8	16	484	2395	707.48	392.09	100	707.48	0.23	1460.6
Male	3.22	21	33	20	24	9	26	12	14	463	1805	787.5	328.33	100	787	0.31	1471.79
Female	3.48	17	30	26	22	18	27	14	13	426	2201	643.33	368.46	100	643.33	0.36	942.07
Female	3.6	22	33	28	22	23	22	12	10	349	1246	524.9	190.41	100	524	0.8	745.17
Male	3.21	19	40	19	25	10	33	16	17	407	3251	659.76	585.47	100	659.76	0.27	1469.73
Male	3.32	20	34	22	27	21	32	16	16	368	6705	942.38	1304.35	100	942.38	0.34	1314.94
Male	3.5	22	35	25	27	17	26	13	13	368	1328	491.48	200.3	100	491.48	0.43	724.23
Male	3.97	28	38	24	27	17	63	29	34	322	595	422	78.63	100	422.2	0.66	754
Male	3	18	30	19	19	23	36	15	21	613	2302	943.52	364.91	100	943.52	0.5	1207.53
Male	3.5	25	41	27	28	12	31	21	10	557	1887	998.25	76.58	100	998.25	0.47	1176.44
Male	3.7	23	32	25	27	13	28	17	11	373	793	528	97.27	100	528	0.48	1129.35
Male	3.2	15	36	22	24	11	28	14	14	468	4536	1036.92	1020.81	100	1036.92	0.33	1364.39
Female	3.1	18	39	20	23	18	30	16	14	434	2332	707.64	439.81	100	702.64	0.13	1545.1
Female	3.64	26	32	27	25	16	15	7	8	457	1863	617.95	285.95	100	617.95	0.31	989.03
Female	3.4	15	33	25	27	13	11	7	4	464	819	575	88.97	100	507.05	0.34	1281.6
Male	3.77	25	35	22	24	11	20	9	11	500	4060	1322.4	885.41	100	1322.4	0.52	937.83
Male	3.6	25	35	21	26	19	38	18	20	451	1058	611.48	131.93	100	611.48	0.4	1138.9
Male	3.32	23	36	25	27	15	35	18	17	343	985	472.41	144.56	100	472.41	0.14	1161.86
Male	3.7	25	35	23	19	16	32	17	15	339	1505	531.71	225.76	100	531.71	0.45	1078.59
Male	3.2	22	35	20	16	27	33	16	17	372	526	436.52	43.95	98	445.43	0.87	750.16
Female	3.31	19	38	28	21	15	33	19	14	374	1322	580.62	202.36	100	580.62	0.52	908.55
Male	3.7	21	29	23	21	17	38	29	9	377	804	446.67	91.25	100	446.67	0.63	1082.43
Male	3.4	25	41	24	24	21	39	20	19	327	1503	515.81	231.23	98	526.34	0.23	955.9
Male	3.74	29	38	26	22	12	48	19	29	487	2035	688.19	313.86	100	688.19	0.53	1074.9
Male	3.6	22	34	21	23	14	36	19	17	368	640	487.38	71.92	100	487.38	0.52	931.48
Male	3.4	25	35	24	28	15	21	13	8	418	1689	641	288	100	641	0.51	985.6
Female	3	22	33	24	25	15	27	13	14	228	3971	637	786	100	637.15	0.39	1126.29
Female	2.69	23	33	23	32	13	36	16	20	347	3632	629.9	697.9	100	629.7	0.33	1218.91
Female	3.3	23	36	22	23	17	28	15	13	425	3452	824.15	651	100	824.15	0.25	1423.56
Female	3.3	22	30	22	25	6	21	12	9	463	1805	787.5	328.33	100	787	0.31	1471.79
Male	2.89	14	28	13	23	10	24	8	16	484	2395	707.48	392.09	100	707.48	0.23	1460.6
Male	3.22	21	33	20	24	9	26	12	14	463	1805	787.5	328.33	100	787	0.31	1471.79
Female	3.48	17	30	26	22	18	27	14	13	426	2201	643.33	368.46	100	643.33	0.36	942.07
Female	3.6	22	33	28	22	23	22	12	10	349	1246	524.9	190.41	100	524	0.8	745.17
Male	3.21	19	40	19	25	10	33	16	17	407	3251	659.76	585.47	100	659.76	0.27	1469.73
Male	3.32	20	34	22	27	21	32	16	16	368	6705	942.38	1304.35	100	942.38	0.34	1314.94
Male	3.5	22	35	25	27	17	26	13	13	368	1328	491.48	200.3	100	491.48	0.43	724.23
Male	3.97	28	38	24	27	17	63	29	34	322	595	422	78.63	100	422.2	0.66	754
Male	3	18	30	19	19	23	36	15	21	613	2302	943.52	364.91	100	943.52	0.5	1207.53
Male	3.5	25	41	27	28	12	31	21	10	557	1887	998.25	76.58	100	998.25	0.47	1176.44
Male	3.7	23	32	25	27	13	28	17	11	373	793	528	97.27	100	528	0.48	1129.35
Male	3.2	15	36	22	24	11	28	14	14	468	4536	1036.92	1020.81	100	1036.92	0.33	1364.39
Female	3.1	18	39	20	23	18	30	16	14	434	2332	707.64	439.81	100	702.64	0.13	1545.1
Female	3.64	26	32	27	25	16	15	7	8	457	1863	617.95	285.95	100	617.95	0.31	989.03
Female	3.4	15	33	25	27	13	11	7	4	464	819	575	88.97	100	507.05	0.34	1281.6
Male	3.77	25	35	22	24	11	20	9	11	500	4060	1322.4	885.41	100	1322.4	0.52	937.83
Male	3.6	25	35	21	26	19	38	18	20	451	1058	611.48	131.93	100	611.48	0.4	1138.9
Male	3.32	23	36	25	27	15	35	18	17	343	985	472.41	144.56	100	472.41	0.14	1161.86
Male	3.7	25	35	23	19	16	32	17	15	339	1505	531.71	225.76	100	531.71	0.45	1078.59
Male	3.2	22	35	20	16	27	33	16	17	372	526	436.52	43.95	98	445.43	0.87	750.16
Female	3.31	19	38	28	21	15	33	19	14	374	1322	580.62	202.36	100	580.62	0.52	908.55
Male	3.7	21	29	23	21	17	38	29	9	377	804	446.67	91.25	100	446.67	0.63	1082.43
Male	3.4	25	41	24	24	21	39	20	19	327	1503	515.81	231.23	98	526.34	0.23	955.9
Male	3.74	29	38	26	22	12	48	19	29	487	2035	688.19	313.86	100	688.19	0.53	1074.9
Male	3.6	22	34	21	23	14	36	19	17	368	640	487.38	71.92	100	487.38	0.52	931.48
Male	3.4	25	35	24	28	15	21	13	8	418	1689	641	288	100	641	0.51	985.6
Female	3	22	33	24	25	15	27	13	14	228	3971	637	786	100	637.15	0.39	1126.29
Female	2.69	23	33	23	32	13	36	16	20	347	3632	629.9	697.9	100	629.7	0.33	1218.91
Female	3.3	23	36	22	23	17	28	15	13	425	3452	824.15	651	100	824.15	0.25	1423.56
Female	3.3	22	30	22	25	6	21	12	9	463	1805	787.5	328.33	100	787	0.31	1471.79
Male	2.89	14	28	13	23	10	24	8	16	484	2395	707.48	392.09	100	707.48	0.23	1460.6
Male	3.22	21	33	20	24	9	26	12	14	463	1805	787.5	328.33	100	787	0.31	1471.79
Female	3.48	17	30	26	22	18	27	14	13	426	2201	643.33	368.46	100	643.33	0.36	942.07
Female	3.6	22	33	28	22	23	22	12	10	349	1246	524.9	190.41	100	524	0.8	745.17
Male	3.21	19	40	19	25	10	33	16	17	407	3251	659.76	585.47	100	659.76	0.27	1469.73
Male	3.32	20	34	22	27	21	32	16	16	368	6705	942.38	1304.35	100	942.38	0.34	1314.94
Male	3.5	22	35	25	27	17	26	13	13	368	1328	491.48	200.3	100	491.48	0.43	724.23
Male	3.97	28	38	24	27	17	63	29	34	322	595	422	78.63	100	422.2	0.66	754
Male	3	18	30	19	19	23	36	15	21	613	2302	943.52	364.91	100	943.52	0.5	1207.53
Male	3.5	25	41	27	28	12	31	21	10	557	1887	998.25	76.58	100	998.25	0.47	1176.44
Male	3.7	23	32	25	27	13	28	17	11	373	793	528	97.27	100	528	0.48	1129.35
Male	3.2	15	36	22	24	11	28	14	14	468	4536	1036.92	1020.81	100	1036.92	0.33	1364.39
Female	3.1	18	39	20	23	18	30	16	14	434	2332	707.64	439.81	100	702.64	0.13	1545.1
Female	3.64	26	32	27	25	16	15	7	8	457	1863	617.95	285.95	100	617.95	0.31	989.03
Female	3.4	15	33	25	27	13	11	7	4	464	819	575	88.97	100	507.05	0.34	1281.6
Male	3.77	25	35	22	24	11	20	9	11	500	4060	1322.4	885.41	100	1322.4	0.52	937.83
Male	3.6	25	35	21	26	19	38	18	20	451	1058	611.48	131.93	100	611.48	0.4	1138.9
Male	3.32	23	36	25	27	15	35	18	17	343	985	472.41	144.56	100	472.41	0.14	1161.86
Male	3.7	25	35	23	19	16	32	17	15	339	1505	531.71	225.76	100	531.71	0.45	1078.59
Male	3.2	22	35	20	16	27	33	16	17	372	526	436.52	43.95	98	445.43	0.87	750.16
Female	3.31	19	38	28	21	15	33	19	14	374	1322	580.62	202.36	100	580.62	0.52	908.55
Male	3.7	21	29	23	21	17	38	29	9	377	804	446.67	91.25	100	446.67	0.63	1082.43
Male	3.4	25	41	24	24	21	39	20	19	327	1503	515.81	231.23	98	526.34	0.23	955.9
Male	3.74	29	38	26	22	12	48	19	29	487	2035	688.19	313.86	100	688.19	0.53	1074.9
Male	3.6	22	34	21	23	14	36	19	17	368	640	487.38	71.92	100	487.38	0.52	931.48
Male	3.4	25	35	24	28	15	21	13	8	418	1689	641	288	100	641	0.51	985.6
Female	3	22	33	24	25	15	27	13	14	228	3971	637	786	100	637.15	0.39	1126.29
Female	2.69	23	33	23	32	13	36	16	20	347	3632	629.9	697.9	100	629.7	0.33	1218.91
Female	3.3	23	36	22	23	17	28	15	13	425	3452	824.15	651	100	824.15	0.25	1423.56
Female	3.3	22	30	22	25	6	21	12	9	463	1805	787.5	328.33	100	787	0.31	1471.79
Male	2.89	14	28	13	23	10	24	8	16	484	2395	707.48	392.09	100	707.48	0.23	1460.6
Male	3.22	21	33	20	24	9	26	12	14	463	1805	787.5	328.33	100	787	0.31	1471.79
Female	3.48	17	30	26	22	18	27	14	13	426	2201	643.33	368.46	100	643.33	0.36	942.07
Female	3.6	22	33	28	22	23	22	12	10	349	1246	524.9	190.41	100	524	0.8	745.17
Male	3.21	19	40	19	25	10	33	16	17	407	3251	659.76	585.47	100	659.76	0.27	1469.73
Male	3.32	20	34	22	27	21	32	16	16	368	6705	942.38	1304.35	100	942.38	0.34	1314.94
Male	3.5	22	35	25	27	17	26	13	13	368	1328	491.48	200.3	100	491.48	0.43	724.23
Male	3.97	28	38	24	27	17	63	29	34	322	595	422	78.63	100	422.2	0.66	754
Male	3	18	30	19	19	23	36	15	21	613	2302	943.52	364.91	100	943.52	0.5	1207.53
Male	3.5	25	41	27	28	12	31	21	10	557	1887	998.25	76.58	100	998.25	0.47	1176.44
Male	3.7	23	32	25	27	13	28	17	11	373	793	528	97.27	100	528	0.48	1129.35
Male	3.2	15	36	22	24	11	28	14	14	468	4536	1036.92	1020.81	100	1036.92	0.33	1364.39
Female	3.1	18	39	20	23	18	30	16	14	434	2332	707.64	439.81	100	702.64	0.13	1545.1
Female	3.64	26	32	27	25	16	15	7	8	457	1863	617.95	285.95	100	617.95	0.31	989.03
Female	3.4	15	33	25	27	13	11	7	4	464	819	575	88.97	100	507.05	0.34	1281.6
Male	3.77	25	35	22	24	11	20	9	11	500	4060	1322.4	885.41	100	1322.4	0.52	937.83
Male	3.6	25	35	21	26	19	38	18	20	451	1058	611.48	131.93	100	611.48	0.4	1138.9
Male	3.32	23	36	25	27	15	35	18	17	343	985	472.41	144.56	100	472.41	0.14	1161.86
Male	3.7	25	35	23	19	16	32	17	15	339	1505	531.71	225.76	100	531.71	0.45	1078.59
Male	3.2	22	35	20	16	27	33	16	17	372	526	436.52	43.95	98	445.43	0.87	750.16
Female	3.31	19	38	28	21	15	33	19	14	374	1322	580.62	202.36	100	580.62	0.52	908.55
Male	3.7	21	29	23	21	17	38	29	9	377	804	446.67	91.25	100	446.67	0.63	1082.43
Male	3.4	25	41	24	24	21	39	20	19	327	1503	515.81	231.23	98	526.34	0.23	955.9
Male	3.74	29	38	26	22	12	48	19	29	487	2035	688.19	313.86	100	688.19	0.53	1074.9
Male	3.6	22	34	21	23	14	36	19	17	368	640	487.38	71.92	100	487.38	0.52	931.48
Male	3.4	25	35	24	28	15	21	13	8	418	1689	641	288	100	641	0.51	985.6
Female	3	22	33	24	25	15	27	13	14	228	3971	637	786	100	637.15	0.39	1126.29
Female	2.69	23	33	23	32	13	36	16	20	347	3632	629.9	697.9	100	629.7	0.33	1218.91
Female	3.3	23	36	22	23	17	28	15	13	425	3452	824.15	651	100	824.15	0.25	1423.56
Female	3.3	22	30	22	25	6	21	12	9	463	1805	787.5	328.33	100	787	0.31	1471.79
Male	2.89	14	28	13	23	10	24	8	16	484	2395	707.48	392.09	100	707.48	0.23	1460.6
Male	3.22	21	33	20	24	9	26	12	14	463	1805	787.5	328.33	100	787	0.31	1471.79
Female	3.48	17	30	26	22	18	27	14	13	426	2201	643.33	368.46	100	643.33	0.36	942.07
Female	3.6	22	33	28	22	23	22	12	10	349	1246	524.9	190.41	100	524	0.8	745.17
Male	3.21	19	40	19	25	10	33	16	17	407	3251	659.76	585.47	100	659.76	0.27	1469.73
Male	3.32	20	34	22	27	21	32	16	16	368	6705	942.38	1304.35	100	942.38	0.34	1314.94
Male	3.5	22	35	25	27	17	26	13	13	368	1328	491.48	200.3	100	491.48	0.43	724.23
Male	3.97	28	38	24	27	17	63	29	34	322	595	422	78.63	100	422.2	0.66	754
Male	3	18	30	19	19	23	36	15	21	613	2302	943.52	364.91	100	943.52	0.5	1207.53
Male	3.5	25	41	27	28	12	31	21	10	557	1887	998.25	76.58	100	998.25	0.47	1176.44
Male	3.7	23	32	25	27	13	28	17	11	373	793	528	97.27	100	528	0.48	1129.35
Male	3.2	15	36	22	24	11	28	14	14	468	4536	1036.92	1020.81	100	1036.92	0.33	1364.39
Female	3.1	18	39	20	23	18	30	16	14	434	2332	707.64	439.81	100	702.64	0.13	1545.1
Female	3.64	26	32	27	25	16	15	7	8	457	1863	617.95	285.95	100	617.95	0.31	989.03
Female	3.4	15	33	25	27	13	11	7	4	464	819	575	88.97	100	507.05	0.34	1281.6
Male	3.77	25	35	22	24	11	20	9	11	500	4060	1322.4	885.41	100	1322.4	0.52	937.83
Male	3.6	25	35	21	26	19	38	18	20	451	1058	611.48	131.93	100	611.48	0.4	1138.9
Male	3.32	23	36	25	27	15	35	18	17	343	985	472.41	144.56	100	472.41	0.14	1161.86
Male	3.7	25	35	23	19	16	32	17	15	339	1505	531.71	225.76	100	531.71	0.45	1078.59
Male	3.2	22	35	20	16	27	33	16	17	372	526	436.52	43.95	98	445.43	0.87	750.16
Female	3.31	19	38	28	21	15	33	19	14	374	1322	580.62	202.36	100	580.62	0.52	908.55
Male	3.7	21	29	23	21	17	38	29	9	377	804	446.67	91.25	100	446.67	0.63	1082.43
Male	3.4	25	41	24	24	21	39	20	19	327	1503	515.81	231.23	98	526.34	0.23	955.9
Male	3.74	29	38	26	22	12	48	19	29	487	2035	688.19	313.86	100	688.19	0.53	1074.9
Male	3.6	22	34	21	23	14	36	19	17	368	640	487.38	71.92	100	487.38	0.52	931.48
Male	3.4	25	35	24	28	15	21	13	8	418	1689	641	288	100	641	0.51	985.6
Female	3	22	33	24	25	15	27	13	14	228	3971	637	786	100	637.15	0.39	1126.29
Female	2.69	23	33	23	32	13	36	16	20	347	3632	629.9	697.9	100	629.7	0.33	1218.91
Female	3.3	23	36	22	23	17	28	15	13	425	3452	824.15	651	100	824.15	0.25	1423.56
Female	3.3	22	30	22	25	6	21	12	9	463	1805	787.5	328.33	100	787	0.31	1471.79
Male	2.89	14	28	13	23	10	24	8	16	484	2395	707.48	392.09	100	707.48	0.23	1460.6
Male	3.22	21	33	20	24	9	26	12	14	463	1805	787.5	328.33	100	787	0.31	1471.79
Female	3.48	17	30	26	22	18	27	14	13	426	2201	643.33	368.46	100	643.33	0.36	942.07
Female	3.6	22	33	28	22	23	22	12	10	349	1246	524.9	190.41	100	524	0.8	745.17
Male	3.21	19	40	19	25	10	33	16	17	407	3251	659.76	585.47	100	659.76	0.27	1469.73
Male	3.32	20	34	22	27	21	32	16	16	368	6705	942.38	1304.35	100	942.38	0.34	1314.94
Male	3.5	22	35	25	27	17	26	13	13	368	1328	491.48	200.3	100	491.48	0.43	724.23
Male	3.97	28	38	24	27	17	63	29	34	322	595	422	78.63	100	422.2	0.66	754
Male	3	18	30	19	19	23	36	15	21	613	2302	943.52	364.91	100	943.52	0.5	1207.53
Male	3.5	25	41	27	28	12	31	21	10	557	1887	998.25	76.58	100	998.25	0.47	1176.44
Male	3.7	23	32	25	27	13	28	17	11	373	793	528	97.27	100	528	0.48	1129.35
Male	3.2	15	36	22	24	11	28	14	14	468	4536	1036.92	1020.81	100	1036.92	0.33	1364.39
Female	3.1	18	39	20	23	18	30	16	14	434	2332	707.64	439.81	100	702.64	0.13	1545.1
Female	3.64	26	32	27	25	16	15	7	8	457	1863	617.95	285.95	100	617.95	0.31	989.03
Female	3.4	15	33	25	27	13	11	7	4	464	819	575	88.97	100	507.05	0.34	1281.6
Male	3.77	25	35	22	24	11	20	9	11	500	4060	1322.4	885.41	100	1322.4	0.52	937.83
Male	3.6	25	35	21	26	19	38	18	20	451	1058	611.48	131.93	100	611.48	0.4	1138.9
Male	3.32	23	36	25	27	15	35	18	17	343	985	472.41	144.56	100	472.41	0.14	1161.86
Male	3.7	25	35	23	19	16	32	17	15	339	1505	531.71	225.76	100	531.71	0.45	1078.59
Male	3.2	22	35	20	16	27	33	16	17	372	526	436.52	43.95	98	445.43	0.87	750.16
Female	3.31	19	38	28	21	15	33	19	14	374	1322	580.62	202.36	100	580.62	0.52	908.55
Male	3.7	21	29	23	21	17	38	29	9	377	804	446.67	91.25	100	446.67	0.63	1082.43
Male	3.4	25	41	24	24	21	39	20	19	327	1503	515.81	231.23	98	526.34	0.23	955.9
Male	3.74	29	38	26	22	12	48	19	29	487	2035	688.19	313.86	100	688.19	0.53	1074.9
Male	3.6	22	34	21	23	14	36	19	17	368	640	487.38	71.92	100	487.38	0.52	931.48
Male	3.4	25	35	24	28	15	21	13	8	418	1689	641	288	100	641	0.51	985.6
Female	3	22	33	24	25	15	27	13	14	228	3971	637	786	100	637.15	0.39	1126.29
Female	2.69	23	33	23	32	13	36	16	20	347	3632	629.9	697.9	100	629.7	0.33	1218.91
Female	3.3	23	36	22	23	17	28	15	13	425	3452	824.15	651	100	824.15	0.25	1423.56
Female	3.3	22	30	22	25	6	21	12	9	463	1805	787.5	328.33	100	787	0.31	1471.79
Male	2.89	14	28	13	23	10	24	8	16	484	2395	707.48	392.09	100	707.48	0.23	1460.6
Male	3.22	21	33	20	24	9	26	12	14	463	1805	787.5	328.33	100	787	0.31	1471.79
Female	3.48	17	30	26	22	18	27	14	13	426	2201	643.33	368.46	100	643.33	0.36	942.07
Female	3.6	22	33	28	22	23	22	12	10	349	1246	524.9	190.41	100	524	0.8	745.17
Male	3.21	19	40	19	25	10	33	16	17	407	3251	659.76	585.47	100	659.76	0.27	1469.73
Male	3.32	20	34	22	27	21	32	16	16	368	6705	942.38	1304.35	100	942.38	0.34	1314.94
Male	3.5	22	35	25	27	17	26	13	13	368	1328	491.48	200.3	100	491.48	0.43	724.23
Male	3.97	28	38	24	27	17	63	29	34	322	595	422	78.63	100	422.2	0.66	754
Male	3	18	30	19	19	23	36	15	21	613	2302	943.52	364.91	100	943.52	0.5	1207.53
Male	3.5	25	41	27	28	12	31	21	10	557	1887	998.25	76.58	100	998.25	0.47	1176.44
Male	3.7	23	32	25	27	13	28	17	11	373	793	528	97.27	100	528	0.48	1129.35
Male	3.2	15	36	22	24	11	28	14	14	468	4536	1036.92	1020.81	100	1036.92	0.33	1364.39
Female	3.1	18	39	20	23	18	30	16	14	434	2332	707.64	439.81	100	702.64	0.13	1545.1
Female	3.64	26	32	27	25	16	15	7	8	457	1863	617.95	285.95	100	617.95	0.31	989.03
Female	3.4	15	33	25	27	13	11	7	4	464	819	575	88.97	100	507.05	0.34	1281.6
Male	3.77	25	35	22	24	11	20	9	11	500	4060	1322.4	885.41	100	1322.4	0.52	937.83
Male	3.6	25	35	21	26	19	38	18	20	451	1058	611.48	131.93	100	611.48	0.4	1138.9
Male	3.32	23	36	25	27	15	35	18	17	343	985	472.41	144.56	100	472.41	0.14	1161.86
Male	3.7	25	35	23	19	16	32	17	15	339	1505	531.71	225.76	100	531.71	0.45	1078.59
Male	3.2	22	35	20	16	27	33	16	17	372	526	436.52	43.95	98	445.43	0.87	750.16
Female	3.31	19	38	28	21	15	33	19	14	374	1322	580.62	202.36	100	580.62	0.52	908.55
Male	3.7	21	29	23	21	17	38	29	9	377	804	446.67	91.25	100	446.67	0.63	1082.43
Male	3.4	25	41	24	24	21	39	20	19	327	1503	515.81	231.23	98	526.34	0.23	955.9
Male	3.74	29	38	26	22	12	48	19	29	487	2035	688.19	313.86	100	688.19	0.53	1074.9
Male	3.6	22	34	21	23	14	36	19	17	368	640	487.38	71.92	100	487.38	0.52	931.48
Male	3.4	25	35	24	28	15	21	13	8	418	1689	641	288	100	641	0.51	985.6
Female	3	22	33	24	25	15	27	13	14	228	3971	637	786	100	637.15	0.39	1126.29
Female	2.69	23	33	23	32	13	36	16	20	347	3632	629.9	697.9	100	629.7	0.33	1218.91
Female	3.3	23	36	22	23	17	28	15	13	425	3452	824.15	651	100	824.15	0.25	1423.56
Female	3.3	22	30	22	25	6	21	12	9	463	1805	787.5	328.33	100	787	0.31	1471.79
Male	2.89	14	28	13	23	10	24	8	16	484	2395	707.48	392.09	100	707.48	0.23	1460.6
Male	3.22	21	33	20	24	9	26	12	14	463	1805	787.5	328.33	100	787	0.31	1471.79
Female	3.48	17	30	26	22	18	27	14	13	426	2201	643.33	368.46	100	643.33	0.36	942.07
Female	3.6	22	33	28	22	23	22	12	10	349	1246	524.9	190.41	100	524	0.8	745.17
Male	3.21	19	40	19	25	10	33	16	17	407	3251	659.76	585.47	100	659.76	0.27	1469.73
Male	3.32	20	34	22	27	21	32	16	16	368	6705	942.38	1304.35	100	942.38	0.34	1314.94
Male	3.5	22	35	25	27	17	26	13	13	368	1328	491.48	200.3	100	491.48	0.43	724.23
Male	3.97	28	38	24	27	17	63	29	34	322	595	422	78.63	100	422.2	0.66	754
Male	3	18	30	19	19	23	36	15	21	613	2302	943.52	364.91	100	943.52	0.5	1207.53
Male	3.5	25	41	27	28	12	31	21	10	557	1887	998.25	76.58	100	998.25	0.47	1176.44
Male	3.7	23	32	25	27	13	28	17	11	373	793	528	97.27	100	528	0.48	1129.35
Male	3.2	15	36	22	24	11	28	14	14	468	4536	1036.92	1020.81	100	1036.92	0.33	1364.39
Female	3.1	18	39	20	23	18	30	16	14	434	2332	707.64	439.81	100	702.64	0.13	1545.1
Female	3.64	26	32	27	25	16	15	7	8	457	1863	617.95	285.95	100	617.95	0.31	989.03
Female	3.4	15	33	25	27	13	11	7	4	464	819	575	88.97	100	507.05	0.34	1281.6
Male	3.77	25	35	22	24	11	20	9	11	500	4060	1322.4	885.41	100	1322.4	0.52	937.83
Male	3.6	25	35	21	26	19	38	18	20	451	1058	611.48	131.93	100	611.48	0.4	1138.9
Male	3.32	23	36	25	27	15	35	18	17	343	985	472.41	144.56	100	472.41	0.14	1161.86
Male	3.7	25	35	23	19	16	32	17	15	339	1505	531.71	225.76	100	531.71	0.45	1078.59
Male	3.2	22	35	20	16	27	33	16	17	372	526	436.52	43.95	98	445.43	0.87	750.16
Female	3.31	19	38	28	21	15	33	19	14	374	1322	580.62	202.36	100	580.62	0.52	908.55
Male	3.7	21	29	23	21	17	38	29	9	377	804	446.67	91.25	100	446.67	0.63	1082.43
Male	3.4	25	41	24	24	21	39	20	19	327	1503	515.81	231.23	98	526.34	0.23	955.9
Male	3.74	29	38	26	22	12	48	19	29	487	2035	688.19	313.86	100	688.19	0.53	1074.9
Male	3.6	22	34	21	23	14	36	19	17	368	640	487.38	71.92	100	487.38	0.52	931.48
Male	3.4	25	35	24	28	15	21	13	8	418	1689	641	288	100	641	0.51	985.6
Female	3	22	33	24	25	15	27	13	14	228	3971	637	786	100	637.15	0.39	1126.29
Female	2.69	23	33	23	32	13	36	16	20	347	3632	629.9	697.9	100	629.7	0.33	1218.91
Female	3.3	23	36	22	23	17	28	15	13	425	3452	824.15	651	100	824.15	0.25	1423.56
Female	3.3	22	30	22	25	6	21	12	9	463	1805	787.5	328.33	100	787	0.31	1471.79
Male	2.89	14	28	13	23	10	24	8	16	484	2395	707.48	392.09	100	707.48	0.23	1460.6
Male	3.22	21	33	20	24	9	26	12	14	463	1805	787.5	328.33	100	787	0.31	1471.79
Female	3.48	17	30	26	22	18	27	14	13	426	2201	643.33	368.46	100	643.33	0.36	942.07
Female	3.6	22	33	28	22	23	22	12	10	349	1246	524.9	190.41	100	524	0.8	745.17
Male	3.21	19	40	19	25	10	33	16	17	407	3251	659.76	585.47	100	659.76	0.27	1469.73
Male	3.32	20	34	22	27	21	32	16	16	368	6705	942.38	1304.35	100	942.38	0.34	1314.94
Male	3.5	22	35	25	27	17	26	13	13	368	1328	491.48	200.3	100	491.48	0.43	724.23
Male	3.97	28	38	24	27	17	63	29	34	322	595	422	78.63	100	422.2	0.66	754
Male	3	18	30	19	19	23	36	15	21	613	2302	943.52	364.91	100	943.52	0.5	1207.53
Male	3.5	25	41	27	28	12	31	21	10	557	1887	998.25	76.58	100	998.25	0.47	1176.44
Male	3.7	23	32	25	27	13	28	17	11	373	793	528	97.27	100	528	0.48	1129.35
Male	3.2	15	36	22	24	11	28	14	14	468	4536	1036.92	1020.81	100	1036.92	0.33	1364.39
Female	3.1	18	39	20	23	18	30	16	14	434	2332	707.64	439.81	100	702.64	0.13	1545.1
Female	3.64	26	32	27	25	16	15	7	8	457	1863	617.95	285.95	100	617.95	0.31	989.03
Female	3.4	15	33	25	27	13	11	7	4	464	819	575	88.97	100	507.05	0.34	1281.6
Male	3.77	25	35	22	24	11	20	9	11	500	4060	1322.4	885.41	100	1322.4	0.52	937.83
Male	3.6	25	35	21	26	19	38	18	20	451	1058	611.48	131.93	100	611.48	0.4	1138.9
Male	3.32	23	36	25	27	15	35	18	17	343	985	472.41	144.56	100	472.41	0.14	1161.86
Male	3.7	25	35	23	19	16	32	17	15	339	1505	531.71	225.76	100	531.71	0.45	1078.59
Male	3.2	22	35	20	16	27	33	16	17	372	526	436.52	43.95	98	445.43	0.87	750.16
Female	3.31	19	38	28	21	15	33	19	14	374	1322	580.62	202.36	100	580.62	0.52	908.55
Male	3.7	21	29	23	21	17	38	29	9	377	804	446.67	91.25	100	446.67	0.63	1082.43
Male	3.4	25	41	24	24	21	39	20	19	327	1503	515.81	231.23	98	526.34	0.23	955.9
Male	3.74	29	38	26	22	12	48	19	29	487	2035	688.19	313.86	100	688.19	0.53	1074.9
Male	3.6	22	34	21	23	14	36	19	17	368	640	487.38	71.92	100	487.38	0.52	931.48
